# Supplementary material for: Assessment of Genetic Associations between Common Single Nucleotide Polymorphisms in RIG-I-Like Receptor and IL-4 Signaling Genes and Severe Respiratory Syncytial Virus Infection in Children: A Candidate Gene Case-Control Study
Source: PLoS One. 2014 Jun 20;9(6):e100269. doi: 10.1371/journal.pone.0100269 (PMC4064989; doi:10.1371/journal.pone.0100269)
Supplement: Table S1 — A and B: Case-control association analysis between SNPs in RIG-like receptor and IL-4 signaling genes and severe RSV infection in children ≤6 months of age (A) and in children >6 months of age (B). (XLSX) [file pone.0100269.s001.xlsx]

## Sheet: Supplementary Table S1A
Supplementary Table S1A. Case-control association analysis between SNPs in RIG-like receptor and IL-4 signaling genes and severe RSV infection in children ≤ 6 months of age.
Gene and SNP ID	call rate % (n)	Allele Freq. % (n)		Pa	OR (95% CI)		Genotype Freq. % (n)			Pb	Pc	OR (95% CI)
DDX58
rs10813831		C	T	0.33	0.73 (0.38 - 1.39)		CC	CT	TT	0.16*	0.65	0.84 (0.40 - 1.79)
Outpatients	100 (51)	78 (80)	22 (22)				63 (32)	31 (16)	6 (3)
Inpatients	100 (69)	83 (115)	17 (23)				67 (46)	33 (23)	0 (0)
rs17217280		A	T	0.07	2.40 (0.92 - 6.28)		AA	AT	TT	0.15*	0.08	2.45 (0.89 - 6.75)
Outpatients	100 (51)	94 (96)	6 (6)				88 (45)	12 (6)	0 (0)
Inpatients	100 (69)	87 (120)	13 (18)				75 (52)	23 (16)	2 (1)
IFIH1
rs3747517		G	A	0.88	0.96 (0.57 - 1.63)		GG	GA	AA	0.68	0.75	1.13 (0.54 - 2.36)
Outpatients	98 (50)	60 (60)	40 (40)				42 (21)	36 (18)	22 (11)
Inpatients	100 (69)	13 (84)	87 (54)				39 (27)	44 (30)	17 (12)
rs1990760		A	G	0.27	1.35 (0.80 - 2.27)		AA	AG	GG	0.44	0.2	1.67 (0.76 - 3.66)
Outpatients	98 (50)	56 (56)	44 (44)				38 (19)	36 (18)	26 (13)
Inpatients	97 (67)	49 (65)	51 (69)				27 (18)	43 (29)	30 (20)
MAVS
rs17857295		C	G	0.92	1.02 (0.59 - 1.78)		CC	CG	GG	0.11*	0.39	0.73 (0.35 - 1.50)
Outpatients	100 (51)	69 (70)	31 (32)				47 (24)	43 (22)	10 (5)
Inpatients	100 (69)	68 (94)	32 (44)				55 (38)	26 (18)	19 (13)
rs7269320		C	T	0.54	1.27 ( 0.59 - 2.74)		CC	CT	TT	0.76*	0.45	1.38 (0.59 - 3.24)
Outpatient	100 (51)	88 (90)	12 (12)				78 (40)	20 (10)	2 (1)
Inpatient	100 (69)	86 (118)	14 (20)				72 (50)	26 (18)	2 (1)
IL4
rs2243250		C	T	0.92	1.02 (0.60 - 1.75)		CC	CT	TT	0.7	0.16	1.65 (0.82 - 3.31)
Outpatients	100 (51)	66 (67)	34 (35)				49 (25)	33 (17)	18 (9)
Inpatients	100 (69)	87 (90)	13 (48)				45 (31)	41 (28)	14 (10)
IL4R
rs1801275		A	G	0.05	0.53 (0.28 - 0.99)		AA	AG	GG	0.10*	0.06	0.49 (0.23 - 1.04)
Outpatients	100 (51)	74 (75)	26 (27)				53 (27)	41 (21)	6 (3)
Inpatients	100 (69)	87 (116)	13 (22)				69 (48)	29 (20)	2 (1)
Pa: uncorrected P values vs. inpatient group for allelic association;
Pb: uncorrected P values vs. inpatient group for genotypic association (2 degrees of freedom);
Pc: uncorrected P values vs. inpatient group for genotypic association after combining the homozygous and heterozygous genotype counts carrying the minor allele (dominant model);
*Indicates P values computed by Fisher exact probability tests; OR: Odds Ratios; 95%CI: 95% confidence intervals

## Sheet: Supplementary Table S1B
Supplementary Table S1B. Case-control association analysis between SNPs in RIG-like receptor and IL-4 signaling genes and severe RSV infection in children > 6 months of age.
Gene and SNP ID	call rate % (n)	Allele Freq. % (n)		Pa	OR (95% CI)		Genotype Freq. % (n)			Pb	Pc	OR (95% CI)
DDX58
rs10813831		C	T	0.06	2.06 (0.97 - 4.35)		CC	CT	TT	0.14*	0.05	2.30 (0.98 - 5.38)
Outpatients	100 (48)	89 (85)	11 (11)				79 (38)	19 (9)	2 (1)
Inpatients	97 (69)	79 (109)	21 (29)				62 (43)	33 (23)	4 (3)
rs17217280		A	T	0.15	0.54 (0.23 - 1.25)		AA	AT	TT	0.07*	0.08	0.44 (0.18 - 1.11)
Outpatients	100 (48)	86 (83)	14 (13)				73 (35)	27 (13)	0 (0)
Inpatients	100 (71)	92 (131)	8 (11)				86 (61)	13 (9)	1 (1)
IFIH1
rs3747517		G	A	0.92	1.03 (0.60 - 1.76)		GG	GA	AA	0.83	0.71	1.15 (0.54 - 2.45)
Outpatients	98 (47)	60 (56)	40 (38)				45 (21)	30 (14)	25 (12)
Inpatients	96 (68)	59 (80)	41 (56)				41 (28)	35 (24)	24 (16)
rs1990760		A	G	0.59	0.87 (0.51 - 1.47)		AA	AG	GG	0.77	0.89	0.95 (0.42 - 2.13)
Outpatients	98 (47)	48 (45)	52 (49)				30 (14)	36 (17)	34 (16)
Inpatients	96 (68)	51 (70)	49 (66)				31 (21)	41 (28)	28 (19)
MAVS
rs17857295		C	G	0.79	0.93 (0.54 - 1.61)		CC	CG	GG	0.65	0.86	1.07 (0.51 - 2.26)
Outpatients	100 (48)	64 (61)	36 (35)				44 (21)	39 (19)	17 (8)
Inpatients	97 (69)	65 (90)	35 (48)				42 (29)	46 (32)	12 (8)
rs7269320		C	T	0.65	0.85 (0.41 - 1.73)		CC	CT	TT	0.89*	0.63	0.81 (0.35 - 1.90)
Outpatient	100 (48)	83 (80)	17 (16)				73 (35)	21 (10)	6 (3)
Inpatient	97 (69)	86 (118)	14 (20)				77 (53)	17 (12)	6 (4)
IL4
rs2243250		C	T	0.24	0.72 (0.41 - 1.25)		CC	CT	TT	0.55	0.44	0.75 (0.35 - 1.57)
Outpatients	100 (48)	64 (61)	36 (35)				48 (23)	31 (15)	21 (10)
Inpatients	95 (67)	71 (95)	29 (39)				55 (37)	31 (21)	14 (9)
IL4R
rs1801275		A	G	0.44	0.78 (0.41 - 1.48)		AA	AG	GG	0.72*	0.6	0.81 (0.38 - 1.74)
Outpatients	100 (48)	77 (74)	23 (22)				61 (29)	33 (16)	6 (3)
Inpatients	97 (69)	81 (112)	18 (26)				65 (45)	32 (22)	3 (2)
Pa: uncorrected P values vs. inpatient group for allelic association;
Pb: uncorrected P values vs. inpatient group for genotypic association (2 degrees of freedom);
Pc: uncorrected P values vs. inpatient group for genotypic association after combining the homozygous and heterozygous genotype counts carrying the minor allele (dominant model);
*Indicates P values computed by Fisher exact probability tests; OR: Odds Ratios; 95%CI: 95% confidence intervals

## Sheet: Sheet3
Gene and SNP ID	call rate % (n)	Allele Freq. % (n)			Pa	OR (95% CI)		Genotype Freq. % (n)			Pb	Pc	OR (95% CI)
DDX58
rs10813831		C	T					CC	CT	TT
Population Control	99 (281)	79 (444)	21 (118)	0.47		0.87 (0.61-1.26)		64 (179)	31 (86)	6 (16)	0.25	0.86	0.97 (0.63-1.48)
Outpatients	100 (100)	84 (167)	17 (33)	0.51		1.17 (0.73-1.90)		71 (71)	25 (25)	4 (4)	0.33*	0.29	1.35 (0.77-2.35)
Inpatients	99 (138)	81 (224)	19 (52)					64 (89)	33 (46)	2 (3)
rs17217280		A	T					AA	AT	TT
Population Control	99 (283)	89 (502)	11 (64)	0.68		0.91 (0.57-1.44)		78 (221)	21 (60)	1 (2)	0.57	0.53	0.85 (0.51-1.41)
Outpatients	100 (100)	90 (180)	10 (20)	0.89		1.04 (0.57-1.90)		80 (80)	20 (20)	0 (0)	0.58*	0.89	0.96 (0.50-1.82)
Inpatients	100 (140)	90 (251)	10 (29)					81 (113)	18 (25)	1 (2)
IFIH1
rs3747517		G	A					GG	GA	AA
Population Control	98 (279)	57 (317)	43 (241)	0.4		0.88 (0.66-1.18)		34 (95)	46 (127)	20 (57)	0.42	0.22	0.77 (0.50-1.17)
Outpatients	98 (98)	59 (116)	41 (80)	0.89		0.97 (0.67-1.41)		43 (42)	33 (32)	24 (24)	0.54	0.68	1.12 (0.66-1.89)
Inpatients	98 (137)	60 (164)	40 (110)					40 (55)	39 (54)	20 (28)
rs1990760		A	G					AA	AG	GG
Population Control	98 (278)	45 (252)	55 (304)	0.21		0.83 (0.62-1.11)		26 (72)	39 (108)	35 (98)	0.43	0.52	0.86 (0.54-1.36)
Outpatients	98 (98)	52 (101)	48 (95)	0.74		1.06 (0.74-1.54)		34 (33)	36 (35)	31 (30)	0.58	0.43	1.25 (0.71-2.19)
Inpatients	96 (135)	50 (135)	50 (135)					29 (39)	42 (57)	29 (39)
MAVS
rs17857295		C	G					CC	CG	GG
Population Control	99 (283)	67 (382)	33 (184)	0.81		1.04 (0.76-1.41)		49 (139)	37 (104)	14 (40)	0.96	0.92	1.02 (0.68-1.54)
Outpatients	100 (100)	66 (132)	34 (68)	0.89		0.97 (0.66-1.43)		45 (45)	42 (42)	13 (13)	0.65	0.59	0.87 (0.52-1.45)
Inpatients	99 (138)	67 (184)	33 (92)					49 (67)	36 (50)	15 (21)
rs7269320		C	T					CC	CT	TT
Healthy Control	99 (283)	85 (480)	15 (86)	0.79		0.95 (0.63-1.42)		72 (205)	25 (70)	3 (8)	0.74	0.63	0.89 (0.56-1.42)
Outpatient	100 (100)	86 (172)	14 (28)	0.89		1.04 (0.62-1.75)		76 (76)	20 (20)	4 (4)	0.97*	0.81	1.08 (0.59-1.96)
Inpatient	99 (138)	86 (236)	14 (40)					75 (103)	22 (30)	4 (5)
IL4
rs2243250		C	T					CC	CT	TT
Population Control	100 (284)	65 (368)	35 (200)	0.36		0.87 (0.64-1.18)		46 (130)	38 (108)	16 (46)	0.69	0.42	0.84 (0.54-1.27)
Outpatients	100 (100)	64 (128)	36 (72)	0.36		0.84 (0.57-1.23)		48 (48)	32 (32)	20 (20)	0.45	0.76	0.92 (0.55-1.55)
Inpatients	96 (136)	68 (185)	32 (87)					50 (68)	36 (49)	14 (19)
IL4R
rs1801275		A	G					AA	AG	GG
Population Control	99 (283)	77 (434)	23 (132)	0.05		0.69 (0.48-1.00)		59 (168)	35 (98)	6 (17)	0.12	0.11	0.71 (0.46-1.08)
Outpatients	100 (100)	76 (151)	25 (49)	0.06		0.65 (0.41-1.02)		57 (57)	37 (37)	6 (6)	0.14*	0.1	0.64 (0.38-1.09)
Inpatients	99 (138)	83 (228)	17 (48)					67 (93)	30 (42)	2 (3)

## Sheet: draft<6
Gene and SNP ID	Allele Freq. % (n)		Pa	OR (95% CI)		Genotype Freq. % (n)			Pb			Pc	OR (95% CI)
DDX58
rs10813831	T	C				CC	CT	TT		CT/TT	CC
Outpatients	22	80				32	16	3		19	32
Inpatients	23	115	0.33	0.73 (0.38 - 1.39)		46	23	0	0.16*	23	46	0.65	0.84 (0.40 - 1.79)
rs17217280	T	A				AA	AT	TT		AT/TT	AA
Outpatients	6	96				45	6	0		6	45
Inpatients	18	120	0.07	2.40 (0.92 - 6.28)		52	16	1	0.15*	17	52	0.08	2.45 (0.89 - 6.75)
IFIH1
rs3747517	A	G				GG	GA	AA		GA/AA	GG
Outpatients	40	60				21	18	11		29	21
Inpatients	54	84	0.88	0.96 (0.57 - 1.63)		27	30	12	0.68	42	27	0.75	1.13 (0.54 - 2.36)
rs1990760	G	A				AA	AG	GG		AG/GG	AA
Outpatients	44	56				19	18	13		31	19
Inpatients	69	65	0.27	1.35 (0.80 - 2.27)		18	29	20	0.44	49	18	0.2	1.67 (0.76 - 3.66)
MAVS
rs17857295	G	C				CC	CG	GG		CG/GG	CC
Outpatients	32	70				24	22	5		27	24
Inpatients	44	94	0.92	1.02 (0.59 - 1.78)		38	18	13	0.11*	31	38	0.39	0.73 (0.35 - 1.50)
rs7269320	T	C				CC	CT	TT		CT/TT	CC
Outpatient	12	90				40	10	1		11	40
Inpatient	20	118	0.54	1.27 ( 0.59 - 2.74)		50	18	1	0.76*	19	50	0.45	1.38 (0.59 - 3.24)
IL4
rs2243250	T	C				CC	CT	TT		CT/TT	CC
Outpatients	35	67				25	17	9		26	25
Inpatients	48	90	0.92	1.02 (0.60 - 1.75)		31	28	10	0.7	38	31	0.16	1.65 (0.82 - 3.31)
IL4R
rs1801275	G	A				AA	AG	GG		AG/GG	AA
Outpatients	27	75				27	21	3		24	27
Inpatients	22	116	0.05	0.53 (0.28 - 0.99)		48	20	1	0.10*	21	48	0.06	0.49 (0.23 - 1.04)

## Sheet: draft>6
Gene and SNP ID	Allele Freq. % (n)		Pa	OR (95% CI)		Genotype Freq. % (n)			Pb			Pc	OR (95% CI)
DDX58
rs10813831	T	C				CC	CT	TT		CT/TT	CC
Outpatients	11	85				38	9	1		10	38
Inpatients	29	109	0.06	2.06 (0.97 - 4.35)		43	23	3	0.14*	26	43	0.05	2.30 (0.98 - 5.38)
rs17217280	T	A				AA	AT	TT		AT/TT	AA
Outpatients	13	83				35	13	0		13	35
Inpatients	11	131	0.15	0.54 (0.23 - 1.25)		61	9	1	0.07*	10	61	0.08	0.44 (0.18 - 1.11)
IFIH1
rs3747517	A	G				GG	GA	AA		GA/AA	GG
Outpatients	38	56				21	14	12		26	21
Inpatients	56	80	0.92	1.03 (0.60 - 1.76)		28	24	16	0.83	40	28	0.71	1.15 (0.54 - 2.45)
rs1990760	G	A				AA	AG	GG		AG/GG	AA
Outpatients	49	45				14	17	16		33	14
Inpatients	66	70	0.59	0.87 (0.51 - 1.47)		21	28	19	0.77	47	21	0.89	0.95 (0.42 - 2.13)
MAVS
rs17857295	G	C				CC	CG	GG		CG/GG	CC
Outpatients	35	61				21	19	8		27	21	0.86	1.07 (0.51 - 2.26)
Inpatients	48	90	0.79	0.93 (0.54 - 1.61)		29	32	8	0.65	40	29
rs7269320	T	C				CC	CT	TT		CT/TT	CC
Outpatient	16	80				35	10	3		13	35
Inpatient	20	118	0.65	0.85 (0.41 - 1.73)		53	12	4	0.89*	16	53	0.63	0.81 (0.35 - 1.90)
IL4
rs2243250	T	C				CC	CT	TT		CT/TT	CC
Outpatients	35	61				23	15	10		25	23
Inpatients	39	95	0.24	0.72 (0.41 - 1.25)		37	21	9	0.55	30	37	0.44	0.75 (0.35 - 1.57)
IL4R
rs1801275	G	A				AA	AG	GG		AG/GG	AA
Outpatients	22	74				29	16	3		19	29
Inpatients	26	112	0.44	0.78 (0.41 - 1.48)		45	22	2	0.72*	24	45	0.6	0.81 (0.38 - 1.74)
