# Supplementary material for: Assessment of Genetic Associations between Common Single Nucleotide Polymorphisms in RIG-I-Like Receptor and IL-4 Signaling Genes and Severe Respiratory Syncytial Virus Infection in Children: A Candidate Gene Case-Control Study
Source: PLoS One. 2014 Jun 20;9(6):e100269. doi: 10.1371/journal.pone.0100269 (PMC4064989; doi:10.1371/journal.pone.0100269)
Supplement: Table S2 — De-identified genotype data and related metadata. (XLSX) [file pone.0100269.s002.xlsx]

## Sheet: Supplementary Table S2
Supplementary Table S2: Deidentified genotype data and related metadata.
Subject Group	Age*	RIG-I rs17217280	RIG-I rs10813831	MAVS rs17857295	MAVS rs7269320	MDA5 rs1990760	MDA5 rs3747514	IL-4 rs2243250	IL-4R rs1801275
Inpatient	1 yr	AT	Undetermined	Undetermined	CC	GG	Undetermined	Undetermined	Undetermined
Inpatient	1 yr, 3 mo	AT	CC	CG	CC	AG	AG	TT	AA
Inpatient	1 yr, 1 mo	AA	CC	CC	CC	AG	GG	CC	AA
Inpatient	0 yr, 13 wk	AA	CC	CG	CC	GG	AG	CC	AA
Inpatient	0 yr, 4 mo	AA	CC	CG	CC	Undetermined	GG	CT	AG
Inpatient	0 yr, 6 wk	AA	CT	CC	CC	AG	AG	CC	AG
Inpatient	1 yr, 1 mo	AA	CC	CC	CC	AG	GG	CC	AA
Inpatient	0 yr, 27 d	AA	CT	CC	CC	AA	GG	CC	AG
Inpatient	0 yr, 4 mo	AA	CC	CC	CC	AG	GG	CT	AA
Inpatient	2 yr	AT	CT	CG	CC	AG	GG	CT	AA
Inpatient	0 yr, 10 d	AT	CC	CC	CC	AA	AG	TT	AA
Inpatient	0 yr, 13 d	AA	CC	CC	CC	AG	AG	TT	AA
Inpatient	1 yr	AT	CC	CC	CC	GG	AA	CT	AA
Inpatient	2 yr	AA	CT	CG	CC	GG	AA	TT	AA
Inpatient	3 yr, 2 mo	AA	CC	CC	CT	GG	AA	CT	AA
Inpatient	0 yr, 10 mo	AA	CC	CG	CC	AG	AG	CC	AG
Inpatient	3 yr	AA	CC	CC	CT	GG	AA	CT	AA
Inpatient	1 yr	AA	CC	CG	CC	GG	GG	TT	AA
Inpatient	0 yr, 31 d	AA	CT	CC	CC	AG	GG	CT	AG
Inpatient	0 yr, 4 wk	AA	CT	CC	CC	AG	GG	CT	AG
Inpatient	0 yr, 18 d	AA	CC	CG	CT	AA	GG	CT	AA
Inpatient	15 yr	AA	CT	CG	CT	GG	AA	CC	AA
Inpatient	4 yr, 7 mo	AA	TT	CC	Undetermined	Undetermined	GG	Undetermined	Undetermined
Inpatient	0 yr, 10 mo	AA	CT	CG	CC	AG	AG	CC	AA
Inpatient	0 yr, 6 wk	AA	CC	CC	CC	AG	AG	CC	AA
Inpatient	0 yr, 6 wk	AT	CC	CG	CC	GG	AA	CT	AA
Inpatient	0 yr, 3 mo	AT	CC	CC	CC	AA	GG	CT	AA
Inpatient	0 yr, 3 wk	AA	CC	GG	CC	AG	AG	CC	AA
Inpatient	0 yr, 5 mo	AA	CC	GG	CT	GG	GG	CT	AA
Inpatient	0 yr, 28 d	AA	CC	CC	CC	AG	AG	CC	AG
Inpatient	1 yr	AA	CC	CG	CC	AG	AG	CC	AG
Inpatient	1 yr	AA	CC	CC	CC	GG	AG	TT	AG
Inpatient	0 yr, 9 mo	AA	CC	CG	CC	AG	AG	CT	AG
Inpatient	0 yr, 3 mo	AT	CC	CG	CC	GG	AA	CT	AA
Inpatient	0 yr, 4 mo	AT	CT	CC	CT	AA	GG	CT	AA
Inpatient	0 yr, 10 mo	AT	CC	CG	CC	GG	AA	TT	GG
Inpatient	0 yr, 9 mo	AA	CT	CG	CC	GG	AG	CC	AA
Inpatient	0 yr, 11 wk	AA	CC	CC	CC	AA	GG	CT	AG
Inpatient	0 yr, 9 wk	AA	CT	CG	CC	AA	AA	CC	AA
Inpatient	2 yr	AA	CT	CG	CC	GG	AA	CT	AG
Inpatient	2 yr	AA	CT	CG	CC	GG	AA	CT	AG
Inpatient	1 yr, 5 mo	AA	CT	CC	CC	AG	AG	CT	AG
Inpatient	0 yr, 5 wk	AA	CT	CG	CC	AG	AG	CT	AA
Inpatient	0 yr, 10 wk	AA	CT	CG	CC	GG	AG	TT	AA
Inpatient	2 yr, 10 mo	AA	CT	CC	CC	AG	AG	CC	AG
Inpatient	0 yr, 10 wk	TT	CT	CC	CC	AG	AG	CC	AA
Inpatient	2 yr, 2 mo	AA	CC	Undetermined	Undetermined	Undetermined	GG	CC	AA
Inpatient	0 yr, 12 d	AA	CC	CG	CC	AG	GG	CT	AA
Inpatient	0 yr, 27 d	AA	CC	CC	CC	AG	GG	CC	AA
Inpatient	0 yr, 8 mo	AA	CC	GG	TT	AA	AG	CT	AA
Inpatient	0 yr, 3 mo	AT	CC	CC	CC	AG	GG	CC	AA
Inpatient	1 yr, 3 mo	AA	CC	CG	CC	AA	GG	CC	AG
Inpatient	0 yr, 30 d	AA	CC	CC	CC	AG	AG	CC	AG
Inpatient	0 yr, 10 mo	AA	CT	CG	CC	AA	GG	CC	AA
Inpatient	0 yr, 6 wk	AA	CT	GG	CC	AG	AG	CC	AA
Inpatient	0 yr, 4 mo	AT	CC	CC	CC	AA	GG	CC	AA
Inpatient	0 yr, 5 mo	AA	CC	CC	CC	AA	GG	CC	AG
Inpatient	14 yr	AA	CC	CC	CC	AA	GG	CC	AA
Inpatient	0 yr, 25 d	AA	CC	GG	CC	AG	AG	TT	AG
Inpatient	0 yr, 7 wk	AT	CT	CC	CC	GG	GG	CC	AA
Inpatient	0 yr, 9 wk	AA	CC	CC	CC	AG	AG	CT	AA
Inpatient	0 yr, 5 w	AT	CT	CC	TT	AG	AG	CC	AA
Inpatient	0 yr, 8 wk	AA	CT	CC	CC	AA	AA	CC	AA
Inpatient	12 yr	AA	CT	CG	CT	AA	GG	CC	AG
Inpatient	0 yr, 20 d	AA	CT	CC	CC	AG	AG	CC	AA
Inpatient	0 yr, 5 mo	AA	CC	CG	CT	GG	AA	CC	AG
Inpatient	0 yr, 12 wk	AA	CC	GG	CT	GG	AA	CC	AA
Inpatient	1 yr, 10 mo	AA	CT	CG	TT	AG	AG	CC	AA
Inpatient	0 yr, 12 d	AA	CT	GG	CT	AG	AG	CC	AA
Inpatient	0 yr, 6 mo	AA	CC	GG	CT	AG	GG	CT	AG
Inpatient	0 yr, 13 d	AA	CT	GG	CT	Undetermined	AA	CT	AA
Inpatient	0 yr, 8 wk	AA	CC	GG	CT	GG	AG	CT	AA
Inpatient	1 yr	AA	CT	CG	CC	GG	AA	TT	AG
Inpatient	0 yr, 3 mo	AT	CC	CG	CT	AG	GG	CT	AA
Inpatient	1 yr, 6 mo	AA	CC	CC	CC	AG	AG	CT	AA
Inpatient	0 yr 8 wk	AA	CC	CG	CT	AG	AG	CT	AA
Inpatient	0 yr, 10 wk	AA	CT	CG	CT	AA	GG	CC	AG
Inpatient	1 yr, 6 mo	AA	CC	CC	CC	AG	AG	CC	AA
Inpatient	0 yr, 4 wk	AT	CC	CC	CC	GG	AA	CC	AA
Inpatient	0 yr, 8 mo	AA	CT	CG	TT	AA	GG	CC	AA
Inpatient	2 yr	AA	CC	GG	CC	AG	GG	CC	AA
Inpatient	0 yr, 4 wk	AA	CT	CC	CC	AG	AG	CC	AG
Inpatient	1 yr, 4 mo	AA	CC	CC	CC	AG	GG	CC	AA
Inpatient	2 yr, 7 mo	AA	TT	CC	CC	GG	AA	CC	AG
Inpatient	0 yr, 8 mo	AT	CT	GG	CC	AA	GG	CC	AA
Inpatient	0 yr, 7 mo	AA	CC	CG	CC	AG	AG	CC	AG
Inpatient	0 yr, 21 d	AA	CC	CC	CC	GG	AG	CC	AA
Inpatient	0 yr, 9 mo	AT	CC	CC	CC	AG	AG	CT	AA
Inpatient	0 yr, 8 wk	AA	CC	GG	CC	GG	AG	CC	AA
Inpatient	2 yr, 11 mo	AA	CT	CG	CT	AG	AG	TT	AA
Inpatient	0 yr, 5 mo	AA	CC	CC	CC	AG	AA	CT	AA
Inpatient	0 yr, 4 mo	AA	CC	CC	CC	GG	AA	TT	AA
Inpatient	0 yr, 6 mo	AA	CC	CG	CT	GG	AA	CT	AA
Inpatient	0 yr, 11 mo	AA	CC	GG	CC	GG	AA	CT	AA
Inpatient	0 yr, 8 wk	AA	CC	CG	CC	AA	AG	TT	AA
Inpatient	1 yr	AA	CC	CG	CC	GG	AA	CT	AG
Inpatient	1 yr, 0 mo	AA	CT	CG	CC	AG	AG	CT	AG
Inpatient	1 yr, 7 mo	AT	CC	CG	CC	AG	GG	CC	AA
Inpatient	0 yr, 5 wk	AA	CC	CC	CC	AG	AG	CT	AA
Inpatient	1 yr, 0 mo	AT	CC	CC	CC	AA	GG	CC	AA
Inpatient	0 yr, 10 mo	AA	CT	CC	CC	AA	GG	CT	AA
Inpatient	o yr, 4 wk	AA	CC	CG	CC	GG	AG	TT	AG
Inpatient	2 yr	AA	TT	CC	CT	AG	AG	CC	AG
Inpatient	0 yr, 4 mo	AA	CC	CC	CC	AA	GG	CT	AA
Inpatient	0 yr, 28 d	AA	CC	GG	CC	GG	AG	TT	AA
Inpatient	0 yr, 4 mo	AA	CC	GG	CC	AG	AG	CC	AG
Inpatient	0 yr, 8 wk	AA	CT	GG	CT	AA	GG	CT	AG
Inpatient	0 yr, 7 mo	AA	CC	CG	CC	AG	AG	CC	AA
Inpatient	0 yr, 4 mo	AT	CT	CC	CC	GG	GG	CC	AA
Inpatient	0 yr, 5 mo	AA	CC	CC	CT	GG	AG	CT	GG
Inpatient	0 yr, 24 d	AT	CC	CG	CC	AG	AG	CC	AG
Inpatient	0 yr, 11 mo	AA	CC	CC	CC	AA	GG	CC	AA
Inpatient	2 yr, 6 mo	AA	CT	GG	TT	GG	AA	TT	AA
Inpatient	0 yr, 6 wk	AA	CT	CC	CT	AG	GG	CC	AG
Inpatient	2 yr	AA	CT	CC	CC	AA	GG	CC	AG
Inpatient	1 yr, 8 mo	TT	CC	CC	CC	AA	AA	CC	AA
Inpatient	3 yr	AA	CC	CG	CT	AG	GG	CC	AA
Inpatient	7 yr	AA	CC	CG	CT	GG	AA	CC	AA
Inpatient	3 yr, 8 mo	AA	CC	GG	CC	AA	Undetermined	Undetermined	AA
Inpatient	0 yr, 4 mo	AA	CC	CC	CT	AA	GG	CT	AG
Inpatient	1 yr, 3 mo	AA	CC	CG	CT	AA	GG	CC	AG
Inpatient	1 yr, 10 mo	AA	CC	CC	CC	AG	AG	CT	AA
Inpatient	0 yr, 4 wk	AA	CT	CC	CC	GG	AA	TT	AA
Inpatient	0 yr, 7 mo	AA	CT	CG	CC	AA	GG	CC	AA
Inpatient	1 yr, 4 mo	AA	CC	CC	CC	AA	GG	CC	AG
Inpatient	12 yr	AA	CC	CC	CT	AA	GG	CC	AG
Inpatient	8 yr	AA	CC	GG	CC	AG	AG	CT	AA
Inpatient	1 yr, 11 mo	AA	CC	CG	CC	AA	GG	CT	AA
Inpatient	5 yr	AA	CC	CC	CC	AA	GG	CT	AA
Inpatient	9 yr	AA	Undetermined	CC	CC	Undetermined	Undetermined	Undetermined	AA
Inpatient	0 yr, 20 d	AT	CC	CC	CC	AA	GG	CT	AA
Inpatient	0 yr, 20 d	AT	CC	CC	CC	AA	GG	CT	AA
Inpatient	3 yr, 7 mo	AA	CC	CG	CC	AG	AG	TT	AA
Inpatient	18 yr	AA	CC	CC	CT	AG	AG	CC	AG
Inpatient	0 yr, 4 mo	AA	CT	CG	CT	GG	AG	TT	AA
Inpatient	0 yr 12 wk	AT	CC	CC	CC	AA	GG	CC	AA
Inpatient	4 yr, 1 mo	AA	CT	CC	CC	AG	AG	CT	GG
Inpatient	0 yr, 9 mo	AA	CC	GG	CT	AA	GG	CC	AA
Inpatient	0 yr, 10 mo	AA	CC	CC	CC	AA	GG	CT	AA
Inpatient	1 yr, 10 mo	AA	CT	CG	CC	GG	AA	CC	AG
Outpatient	0 yr, 9 mo	AA	CC	CC	CC	AG	GG	CC	AA
Outpatient	0 yr, 9 wk	AA	CT	CG	CC	AG	AG	CC	AA
Outpatient	0 yr, 4 mo	AA	CC	CC	CC	GG	AA	CT	AA
Outpatient	0 yr, 12 wk	AA	CC	CG	CC	AG	AG	CC	AG
Outpatient	0 yr, 4 mo	AA	CT	GG	CT	AG	AG	CC	AA
Outpatient	1 yr	AA	CC	CC	CC	AG	AG	CC	AA
Outpatient	1 yr, 2 mo	AT	CT	CG	CC	AA	GG	CT	AA
Outpatient	0 yr, 7 wk	AA	CC	CG	CC	AA	GG	CT	AG
Outpatient	0 yr, 5 wk	AA	CT	CC	CC	GG	AA	CT	AA
Outpatient	2 yr, 6 mo	AA	CC	CG	CT	AA	GG	CC	AA
Outpatient	15 yr	AA	TT	GG	CC	AA	GG	CC	AA
Outpatient	0 yr, 10 wk	AT	CC	CG	CC	GG	AA	TT	AA
Outpatient	0 yr, 8 mo	AA	CT	CC	TT	AG	AG	CC	AA
Outpatient	2 yr, 11 mo	AA	CC	CG	CT	AG	GG	CC	GG
Outpatient	0 yr, 9 wk	AA	CC	CG	CC	GG	AA	TT	AA
Outpatient	0 yr, 3 mo	AA	TT	CG	CC	AG	AG	CC	AA
Outpatient	0 yr, 12 wk	AA	CC	CC	CC	AG	AG	CC	AG
Outpatient	0 yr, 9 mo	AA	CC	CG	CC	AG	AG	CC	AA
Outpatient	1 yr	AT	CC	CG	CC	GG	AG	TT	GG
Outpatient	0 yr, 9 mo	AA	CT	CC	CC	Undetermined	Undetermined	CC	AG
Outpatient	0 yr, 3 mo	AA	CC	GG	CC	AG	AG	CT	AA
Outpatient	0 yr, 6 mo	AT	CT	CC	CC	AG	GG	CT	AG
Outpatient	0 yr, 8 wk	AA	CC	CC	CC	AA	GG	CC	GG
Outpatient	0 yr, 5 wk	AA	TT	CG	CT	AA	GG	CC	AA
Outpatient	1 yr	AA	CC	CG	CT	AG	AG	TT	AG
Outpatient	1 yr	AA	CC	CC	CC	GG	GG	TT	AG
Outpatient	0 yr, 7 mo	AA	CT	CG	CT	AG	GG	CC	AA
Outpatient	0 yr, 7 wk	AA	CT	CG	CC	AA	GG	CC	AG
Outpatient	0 yr, 5 mo	AA	CC	CG	CT	GG	AG	CT	AA
Outpatient	1 yr, 5 mo	AT	CC	CG	CC	GG	AG	CT	AG
Outpatient	0 yr, 6 wk	AA	CC	CC	CC	AG	AG	CC	AA
Outpatient	1 yr	AA	CC	CC	CC	AA	GG	CT	AA
Outpatient	0 yr, 5 mo	AA	CC	CC	CC	GG	AG	CC	GG
Outpatient	0 yr, 3 mo	AA	CC	CC	CC	AA	GG	CC	AA
Outpatient	5 yr	AA	CC	CG	CC	AG	AG	CC	AG
Outpatient	0 yr, 8 mo	AA	CC	GG	TT	AG	AG	CT	AA
Outpatient	0 yr, 8 mo	AT	CT	GG	CC	AA	GG	CC	AA
Outpatient	1 yr	AA	CC	CC	CC	GG	AA	TT	AA
Outpatient	4 yr	AA	CC	CC	CC	AA	AA	CT	AA
Outpatient	0 yr, 11 wk	AA	CT	CC	CC	AA	GG	TT	AA
Outpatient	3 yr	AA	CC	GG	TT	GG	AA	CT	AA
Outpatient	1 yr, 1 mo	AA	CT	CC	CC	AA	AG	CT	AG
Outpatient	0 yr, 11 wk	AA	CC	CC	CC	AA	GG	CC	AA
Outpatient	5 yr	AA	CC	CG	CC	GG	AA	CC	AA
Outpatient	0 yr, 5 mo	AA	CC	CC	CC	AA	AA	TT	AG
Outpatient	1 yr, 6 mo	AA	CC	CC	CC	AA	GG	CC	AG
Outpatient	0 yr, 3 mo	AA	CT	GG	CT	AG	AG	CC	AG
Outpatient	5 yr	AA	CC	CC	CC	AG	GG	CC	AA
Outpatient	0 yr, 11 wk	AA	CT	CC	CT	AA	AG	CT	AA
Outpatient	11 yr	AA	CC	CC	CC	GG	AG	CT	AG
Outpatient	0 yr, 4 mo	AT	CT	CG	CC	AA	GG	CT	AG
Outpatient	Unknown	AT	CC	CG	CC	AG	GG	CC	AA
Outpatient	0 yr, 10 wk	AA	CC	CC	CC	AA	GG	CT	AA
Outpatient	0 yr, 5 mo	AT	CC	CC	CC	AG	AG	CC	AG
Outpatient	0 yr, 5 mo	AA	CT	CC	CC	GG	AA	CC	AG
Outpatient	1 yr	AA	CC	GG	CC	GG	AA	TT	AG
Outpatient	0 yr, 6 mo	AA	CC	CG	CC	GG	AA	TT	AA
Outpatient	0 yr, 8 mo	AT	CC	CG	CC	AG	AG	CC	AG
Outpatient	0 yr, 9 mo	AA	CT	CG	CT	AA	GG	CT	AA
Outpatient	0 yr, 8 mo	AA	CC	CC	CC	AA	GG	CC	GG
Outpatient	3 yr	AA	CC	GG	CC	AA	GG	CC	AA
Outpatient	5 yr	AA	CC	CC	CC	GG	AA	CC	AA
Outpatient	0 yr, 7 mo	AA	CC	CG	CC	AG	AG	TT	AA
Outpatient	0 yr, 6 wk	AA	CC	GG	CC	GG	AA	CT	AA
Outpatient	2 yr, 8 mo	AA	CC	CC	CC	AA	GG	CT	AG
Outpatient	2 yr	AT	CC	CC	CC	AG	GG	CT	AG
Outpatient	2 yr	AT	CC	CG	CT	AA	GG	CC	AG
Outpatient	0 yr, 6 mo	AA	CC	CC	CC	AA	GG	CC	AA
Outpatient	1 yr	AA	CC	CC	CC	AG	AG	TT	AA
Outpatient	0 yr, 4 mo	AA	CT	CC	CC	AG	AG	CC	AG
Outpatient	0 yr, 4 mo	AA	CC	CG	CC	AG	GG	TT	AG
Outpatient	4 yr	AA	CC	CG	CC	GG	AG	CT	AG
Outpatient	6 yr	AA	CC	CC	CC	AG	GG	CT	AA
Outpatient	0 yr, 7 wk	AA	CT	CG	CC	AA	GG	CC	AA
Outpatient	8 yr	AT	CC	CC	CC	GG	AA	CC	AA
Outpatient	4 yr	AA	CT	CC	CT	GG	AA	CC	AA
Outpatient	4 yr	AT	CC	GG	CT	GG	AA	TT	AA
Outpatient	0 yr, 6 wk	AA	CC	CG	CC	AG	AG	CT	AG
Outpatient	0 yr, 3 mo	AA	CT	CG	CC	GG	AA	CT	AG
Outpatient	1 yr, 4 mo	AT	CC	CG	CC	AG	GG	CC	AA
Outpatient	0 yr, 4 mo	AA	CC	CC	CC	AG	AG	CT	AG
Outpatient	0 yr, 3 mo	AT	CC	CC	CT	AA	GG	CC	AA
Outpatient	0 yr, 6 wk	AA	CT	CC	CC	AG	GG	CC	AA
Outpatient	0 yr, 9 wk	AA	CC	GG	CC	Undetermined	Undetermined	CT	AG
Outpatient	0 yr, 5 mo	AA	CC	CG	CT	AA	GG	CT	AA
Outpatient	0 yr, 5 mo	AA	CC	CG	CC	AA	GG	CT	AA
Outpatient	0 yr, 7 wk	AA	CC	CG	CT	AG	AG	CC	AG
Outpatient	0 yr, 5 mo	AA	CC	CC	CT	AA	GG	TT	AA
Outpatient	0 yr, 3 mo	AA	CC	CG	CC	AG	AG	CT	AA
Outpatient	0 yr, 6 mo	AA	CC	CC	CC	AG	AG	CC	AG
Outpatient	0 yr, 5 wk	AA	CT	CG	CC	AA	GG	CC	AG
Outpatient	0 yr, 5 mo	AA	CT	CG	TT	GG	AA	TT	AG
Outpatient	0 yr, 29 d	AT	CC	CC	CC	AA	GG	CC	AA
Outpatient	0 yr, 9 mo	AA	CC	GG	CC	GG	AA	TT	AA
Outpatient	7 yr	AA	CC	CG	CT	GG	AA	TT	AA
Outpatient	3 yr, 10 mo	AT	CT	CG	CC	GG	AA	CT	AG
Outpatient	0 yr, 12 wk	AA	TT	CC	CC	GG	GG	CC	AG
Outpatient	0 yr, 6 wk	AA	CC	CG	CT	GG	AA	TT	GG
Outpatient	5 yr	AT	CC	CC	CC	AG	GG	CT	AG
Outpatient	10 yr	AT	CC	CG	CT	AA	GG	CC	AA
Population Control	0 yr, 0 d	AA	CC	CG	CC	GG	TT	CT	AA
Population Control	0 yr, 0 d	AA	CT	CC	CT	AA	CC	CC	AA
Population Control	0 yr, 0 d	AA	CT	GG	CC	Undetermined	Undetermined	CT	AA
Population Control	0 yr, 0 d	AT	CT	CG	CC	AG	CT	CT	AA
Population Control	0 yr, 0 d	AA	CC	CC	CC	AG	CT	CT	AA
Population Control	0 yr, 0 d	AA	CC	CG	CC	GG	TT	TT	AG
Population Control	0 yr, 0 d	AA	CC	CG	CT	GG	CT	TT	AG
Population Control	0 yr, 0 d	AA	CC	CG	CC	GG	TT	TT	AA
Population Control	0 yr, 0 d	AA	CT	CC	CC	GG	TT	TT	AG
Population Control	0 yr, 0 d	AA	CT	GG	CC	AA	CC	CC	AA
Population Control	0 yr, 0 d	AA	CC	CG	CC	GG	CT	CT	AA
Population Control	0 yr, 0 d	AA	CT	CG	CC	AA	CC	CC	AA
Population Control	0 yr, 0 d	AA	CT	CC	CC	Undetermined	Undetermined	CC	AG
Population Control	0 yr, 0 d	AA	CC	CC	CC	AG	CT	CT	AG
Population Control	0 yr, 0 d	AA	CC	CC	CC	Undetermined	Undetermined	CT	AG
Population Control	0 yr, 0 d	AT	CC	CC	CC	GG	TT	CC	AA
Population Control	0 yr, 0 d	AT	CC	GG	CC	AG	CC	CC	AG
Population Control	0 yr, 0 d	AA	CT	CG	CT	AA	CC	CC	GG
Population Control	0 yr, 0 d	AA	CT	CG	CT	AA	CC	CC	AA
Population Control	0 yr, 0 d	AA	CC	CG	CC	AG	CC	CT	AG
Population Control	0 yr, 0 d	AT	CC	CG	CC	AA	CC	CT	AG
Population Control	0 yr, 0 d	AT	CC	CC	CC	AA	CC	CC	AG
Population Control	0 yr, 0 d	AT	CC	CC	CC	AG	CT	CC	AG
Population Control	0 yr, 0 d	AT	CT	CC	CT	GG	TT	CT	AA
Population Control	0 yr, 0 d	AA	CC	GG	CC	AG	CT	CT	AG
Population Control	0 yr, 0 d	AA	CC	GG	CC	GG	CT	TT	AA
Population Control	0 yr, 0 d	AA	CC	CC	CC	GG	TT	CC	AA
Population Control	0 yr, 0 d	AA	CC	CG	CC	AA	CC	CT	AA
Population Control	0 yr, 0 d	AT	CC	CC	CC	AG	CT	CT	AA
Population Control	0 yr, 0 d	AA	CC	CG	CC	GG	TT	TT	AA
Population Control	0 yr, 0 d	AA	CC	CC	CC	GG	CT	CT	AA
Population Control	0 yr, 0 d	AA	CT	GG	CC	AG	CT	TT	AA
Population Control	0 yr, 0 d	AT	CC	CC	CT	AA	CC	CT	GG
Population Control	0 yr, 0 d	AA	CT	CC	CT	AG	CT	CT	AG
Population Control	0 yr, 0 d	AA	CC	CG	CC	GG	TT	TT	AA
Population Control	0 yr, 0 d	AA	CT	CG	CC	GG	TT	CT	AA
Population Control	0 yr, 0 d	AA	TT	CC	CC	AG	CT	CC	AG
Population Control	0 yr, 0 d	AA	TT	CC	CC	AG	CT	CC	AG
Population Control	0 yr, 0 d	AA	CC	CG	CC	GG	CT	TT	AG
Population Control	0 yr, 0 d	AA	CC	CC	CC	GG	CT	CT	AG
Population Control	0 yr, 0 d	AA	CC	CG	CC	AA	CC	CC	AA
Population Control	0 yr, 0 d	AA	CC	CG	CC	GG	CT	CT	AA
Population Control	0 yr, 0 d	AT	CC	CG	CC	AA	CC	CC	AA
Population Control	0 yr, 0 d	AA	CC	CG	CC	AG	CT	CT	AG
Population Control	0 yr, 0 d	AA	CC	CC	CC	GG	CC	CC	GG
Population Control	0 yr, 0 d	AA	CT	CC	CT	AG	CT	CT	AG
Population Control	0 yr, 0 d	AA	CC	CG	CC	GG	TT	TT	AA
Population Control	0 yr, 0 d	AA	CC	CG	CC	GG	TT	TT	AA
Population Control	0 yr, 0 d	AA	CT	CC	CC	AG	CT	CC	AA
Population Control	0 yr, 0 d	AT	CT	CC	CC	AA	CC	CT	AA
Population Control	0 yr, 0 d	AA	CC	CC	CC	GG	CT	CT	AA
Population Control	0 yr, 0 d	AA	CT	CC	CC	AA	CC	CC	AA
Population Control	0 yr, 0 d	AT	CC	CG	CC	Undetermined	CC	CC	AA
Population Control	0 yr, 0 d	AA	CC	CG	CC	GG	CT	TT	AA
Population Control	0 yr, 0 d	AA	CT	CG	CC	GG	TT	CT	AA
Population Control	0 yr, 0 d	AA	CC	CC	CC	AA	CC	CT	AA
Population Control	0 yr, 0 d	AA	CC	CG	CC	AG	CT	CC	AG
Population Control	0 yr, 0 d	AA	CC	GG	CC	GG	CT	CT	GG
Population Control	0 yr, 0 d	AT	CC	CG	CC	AG	CT	CT	AG
Population Control	0 yr, 0 d	AA	CT	CG	CT	AA	CC	CC	AA
Population Control	0 yr, 0 d	AA	CT	CC	CC	AG	CC	CC	AG
Population Control	0 yr, 0 d	AA	CC	GG	CC	GG	CT	TT	AA
Population Control	0 yr, 0 d	AA	CT	CC	CC	AG	CT	CT	AA
Population Control	0 yr, 0 d	AA	CC	CC	CC	AG	CC	CC	AG
Population Control	0 yr, 0 d	AT	CC	CC	CC	AG	CT	CT	AG
Population Control	0 yr, 0 d	AA	CC	CC	CC	AG	CC	TT	AA
Population Control	0 yr, 0 d	AA	CC	GG	CC	GG	CT	TT	GG
Population Control	0 yr, 0 d	AT	CC	CC	CC	AG	CC	CT	AA
Population Control	0 yr, 0 d	AA	CT	CG	CT	GG	TT	CC	AA
Population Control	0 yr, 0 d	AA	CC	CG	CC	GG	TT	CT	AA
Population Control	0 yr, 0 d	AA	CC	CC	CT	GG	TT	CT	AA
Population Control	0 yr, 0 d	AA	CC	CG	CC	AG	CT	TT	AA
Population Control	0 yr, 0 d	AT	CC	CC	CC	AG	CT	CC	AG
Population Control	0 yr, 0 d	AA	CC	GG	TT	GG	TT	TT	GG
Population Control	0 yr, 0 d	AA	TT	CG	CC	AA	CC	CC	AG
Population Control	0 yr, 0 d	AA	CT	CG	CC	AG	CT	CC	AA
Population Control	0 yr, 0 d	AA	CT	CC	CC	GG	TT	CC	AG
Population Control	0 yr, 0 d	AA	CT	CG	CC	AG	CT	CC	AA
Population Control	0 yr, 0 d	AA	CC	CC	CT	AA	CC	CC	AA
Population Control	0 yr, 0 d	AA	CC	GG	CT	GG	CT	TT	AA
Population Control	0 yr, 0 d	TT	CC	CG	CT	AG	CT	CC	AG
Population Control	0 yr, 0 d	AA	TT	CG	CC	AG	CT	CC	AA
Population Control	0 yr, 0 d	AA	CT	CG	CC	GG	CC	TT	GG
Population Control	0 yr, 0 d	AT	CC	CC	CC	AA	CC	CT	AG
Population Control	0 yr, 0 d	AA	CT	CG	CC	AG	CT	CT	AA
Population Control	0 yr, 0 d	AA	TT	CG	CT	AA	CC	CC	AG
Population Control	0 yr, 0 d	AT	CT	CG	CT	AA	CC	CC	AA
Population Control	0 yr, 0 d	AT	CT	CC	CC	GG	TT	CC	AA
Population Control	0 yr, 0 d	AT	CT	CC	CC	AG	CT	CT	AA
Population Control	0 yr, 0 d	AA	CC	CG	TT	GG	TT	CT	GG
Population Control	0 yr, 0 d	AA	TT	CG	CC	AA	CC	CC	AA
Population Control	0 yr, 0 d	AA	CC	CC	CT	AA	CC	CT	AA
Population Control	0 yr, 0 d	TT	CC	CC	CC	AG	CT	CT	AA
Population Control	0 yr, 0 d	AA	CT	CC	CC	AA	CC	CC	AA
Population Control	0 yr, 0 d	AT	CC	CG	CT	GG	CT	CT	AG
Population Control	0 yr, 0 d	AA	CC	CC	CT	AA	CC	CC	AG
Population Control	0 yr, 0 d	AA	CC	GG	CC	AG	CT	CT	AG
Population Control	0 yr, 0 d	AT	CC	CC	CC	AG	CC	CC	AA
Population Control	0 yr, 0 d	AA	CC	GG	CC	GG	TT	TT	AA
Population Control	0 yr, 0 d	AA	CT	CG	CC	AG	CT	CT	AA
Population Control	0 yr, 0 d	AA	CC	CG	CC	AG	CT	CC	AA
Population Control	0 yr, 0 d	AA	CT	CG	CC	AA	CC	CC	AG
Population Control	0 yr, 0 d	AA	CC	CC	CT	GG	TT	CC	AA
Population Control	0 yr, 0 d	AA	TT	CG	CT	AA	CC	CT	AG
Population Control	0 yr, 0 d	AA	CC	CG	CT	AG	CC	CT	AA
Population Control	0 yr, 0 d	AA	CT	CC	CT	AA	CC	CC	AG
Population Control	0 yr, 0 d	AA	CC	CC	CT	AA	CC	CC	AG
Population Control	0 yr, 0 d	AA	CT	CC	TT	AA	CC	CT	AA
Population Control	0 yr, 0 d	AT	CC	CC	CT	AA	CC	CC	AA
Population Control	0 yr, 0 d	AA	CC	CG	CC	GG	CC	TT	AG
Population Control	0 yr, 0 d	AT	CC	CG	CC	GG	TT	CT	AA
Population Control	0 yr, 0 d	AA	CC	CC	CC	GG	TT	TT	AG
Population Control	0 yr, 0 d	AA	CT	CC	CC	AG	CT	CC	AA
Population Control	0 yr, 0 d	AT	CC	CC	CT	AA	CC	CC	AA
Population Control	0 yr, 0 d	AA	CC	CG	CC	AG	CT	CT	AG
Population Control	0 yr, 0 d	AA	CT	CC	CC	AG	CC	CC	AA
Population Control	0 yr, 0 d	AA	CC	CG	CC	GG	TT	CT	AG
Population Control	0 yr, 0 d	AA	CC	CC	CT	AG	CC	CC	AG
Population Control	0 yr, 0 d	AA	CC	GG	CC	AG	CT	TT	AA
Population Control	0 yr, 0 d	AA	CC	CG	CC	GG	TT	CC	AA
Population Control	0 yr, 0 d	AT	CT	CG	CC	AG	CT	CC	AA
Population Control	0 yr, 0 d	AA	CT	CG	CC	GG	TT	CC	AA
Population Control	0 yr, 0 d	AT	CC	CC	CC	AG	CT	CC	AG
Population Control	0 yr, 0 d	AA	CC	CC	CC	AG	CT	CC	AA
Population Control	0 yr, 0 d	AA	CC	CC	CC	GG	CC	TT	AA
Population Control	0 yr, 0 d	AA	TT	GG	CC	AG	CT	CT	AG
Population Control	0 yr, 0 d	AA	CT	GG	CT	AA	CC	CT	AA
Population Control	0 yr, 0 d	AA	TT	CC	TT	AG	CT	CC	GG
Population Control	0 yr, 0 d	AT	CT	CG	CC	GG	CT	CT	AA
Population Control	0 yr, 0 d	AA	CC	CC	CC	AG	CT	CC	AG
Population Control	0 yr, 0 d	AA	CC	CC	CT	AG	CT	CC	AA
Population Control	0 yr, 0 d	AA	CT	GG	CC	GG	CT	TT	AA
Population Control	0 yr, 0 d	AA	CC	CC	CC	AG	CT	CT	AA
Population Control	0 yr, 0 d	AA	CC	CG	CT	AG	CT	CC	AA
Population Control	0 yr, 0 d	AA	CC	CC	CC	GG	TT	CC	AA
Population Control	0 yr, 0 d	AA	CC	CG	CC	AA	CC	CT	AA
Population Control	0 yr, 0 d	AT	CC	CC	CC	AA	CC	CC	AA
Population Control	0 yr, 0 d	AA	CT	CC	CT	AG	CT	CC	AA
Population Control	0 yr, 0 d	AA	CC	GG	CC	AG	CT	CT	AG
Population Control	0 yr, 0 d	AA	CC	GG	CC	AG	CC	TT	AA
Population Control	0 yr, 0 d	AA	CT	CG	CC	AA	CC	CT	AG
Population Control	0 yr, 0 d	AT	CC	GG	CT	AA	CC	CC	AG
Population Control	0 yr, 0 d	AA	CC	GG	CC	GG	TT	TT	AA
Population Control	0 yr, 0 d	AA	CT	GG	CT	AG	CT	TT	AA
Population Control	0 yr, 0 d	AA	CC	CC	CC	AG	CT	CC	AA
Population Control	0 yr, 0 d	AT	CT	CC	CC	AG	CC	CT	AG
Population Control	0 yr, 0 d	AT	CC	CG	CC	GG	TT	CC	AG
Population Control	0 yr, 0 d	AA	CC	CC	CC	AA	CC	CC	AA
Population Control	0 yr, 0 d	AA	CC	CG	CC	AA	CC	CC	AA
Population Control	0 yr, 0 d	AA	CC	CC	CC	AG	CC	CT	AA
Population Control	0 yr, 0 d	AA	CC	CC	CT	AG	CT	TT	AA
Population Control	0 yr, 0 d	AA	CC	CC	CT	GG	CC	CC	AA
Population Control	0 yr, 0 d	AT	CC	CG	CT	GG	TT	CT	AG
Population Control	0 yr, 0 d	AA	CT	GG	CT	AG	CT	CT	AA
Population Control	0 yr, 0 d	AA	CC	GG	CT	GG	TT	CT	AA
Population Control	0 yr, 0 d	AT	CC	GG	CC	AA	CC	CT	AG
Population Control	0 yr, 0 d	AT	CC	CC	CT	AG	CC	CT	AA
Population Control	0 yr, 0 d	AA	CC	CC	CT	GG	CC	CC	AG
Population Control	0 yr, 0 d	AA	CT	CG	CC	AG	CT	CC	AG
Population Control	0 yr, 0 d	AA	CT	CG	CC	AA	CC	CT	AG
Population Control	0 yr, 0 d	AT	CC	CC	CT	AG	CT	CC	AA
Population Control	0 yr, 0 d	AT	CC	CC	CT	GG	TT	CC	AG
Population Control	0 yr, 0 d	AT	CC	CC	CT	AG	CT	CT	AA
Population Control	0 yr, 0 d	AA	CC	GG	CT	AG	CT	CT	AA
Population Control	0 yr, 0 d	AT	CC	CG	CC	AA	CC	TT	AG
Population Control	0 yr, 0 d	AA	TT	CC	CC	AA	CC	CC	AG
Population Control	0 yr, 0 d	AA	CT	CG	CC	AG	CT	CC	AA
Population Control	0 yr, 0 d	AA	CC	CC	CT	GG	CT	CT	AG
Population Control	0 yr, 0 d	AA	CT	GG	CC	AG	CT	TT	AG
Population Control	0 yr, 0 d	AA	CC	CC	CC	AG	CT	TT	AA
Population Control	0 yr, 0 d	AA	CC	CG	CC	GG	TT	TT	AG
Population Control	0 yr, 0 d	AA	TT	CG	CC	AA	CC	CT	AA
Population Control	0 yr, 0 d	AA	CC	GG	CC	AG	CT	TT	AA
Population Control	0 yr, 0 d	AA	CC	CC	CC	GG	TT	CC	AG
Population Control	0 yr, 0 d	AA	CT	GG	CC	GG	CT	TT	AA
Population Control	0 yr, 0 d	AA	CT	CG	CT	AA	CC	CC	AG
Population Control	0 yr, 0 d	AT	CC	CC	CT	AA	CC	CT	AA
Population Control	0 yr, 0 d	AA	CC	CC	CC	AG	CT	CT	GG
Population Control	0 yr, 0 d	AA	CC	CC	CC	AG	CT	CT	AA
Population Control	0 yr, 0 d	AA	CC	GG	CC	GG	CT	CT	AA
Population Control	0 yr, 0 d	AT	CC	CC	CT	GG	TT	CC	AA
Population Control	0 yr, 0 d	AA	CT	GG	TT	GG	TT	TT	AG
Population Control	0 yr, 0 d	AA	CC	GG	CT	AA	CC	CC	AA
Population Control	0 yr, 0 d	AT	CT	CG	CC	GG	CT	CC	AG
Population Control	0 yr, 0 d	AA	CC	CG	CC	AG	CT	TT	AA
Population Control	0 yr, 0 d	AT	CT	CG	CC	GG	CC	CC	GG
Population Control	0 yr, 0 d	AA	TT	CG	CT	GG	TT	CT	GG
Population Control	0 yr, 0 d	AA	CC	CC	CT	AA	CC	CC	AA
Population Control	0 yr, 0 d	AA	CC	CG	CC	AG	CT	TT	AA
Population Control	0 yr, 0 d	AA	CC	CC	CC	GG	CT	CT	AG
Population Control	0 yr, 0 d	AA	CC	CG	CC	AG	CT	CT	AA
Population Control	0 yr, 0 d	AA	CT	CG	CC	AA	CC	CC	AG
Population Control	0 yr, 0 d	AA	CT	CG	CT	AG	CT	CC	AG
Population Control	0 yr, 0 d	AT	CC	CG	CT	GG	TT	CC	AA
Population Control	0 yr, 0 d	AT	CT	CC	CT	GG	TT	CC	AA
Population Control	0 yr, 0 d	AA	CC	CG	CT	AA	CC	CC	AG
Population Control	0 yr, 0 d	AA	CC	CC	CT	AA	CC	CC	AA
Population Control	0 yr, 0 d	AA	CT	CG	CT	AG	CT	CT	AA
Population Control	0 yr, 0 d	AA	CC	CC	CC	AG	CT	CC	AG
Population Control	0 yr, 0 d	AA	CC	CC	CC	GG	TT	CC	AA
Population Control	0 yr, 0 d	AA	CC	CG	CC	GG	CT	CC	AA
Population Control	0 yr, 0 d	AA	CT	CG	CC	AG	CT	CT	AA
Population Control	0 yr, 0 d	AA	CC	CC	CC	AG	CT	CT	AA
Population Control	0 yr, 0 d	AA	CC	CC	CC	GG	TT	CT	AG
Population Control	0 yr, 0 d	AA	TT	CG	CC	AG	CC	CT	AA
Population Control	0 yr, 0 d	AA	CT	CG	CC	AA	CC	CC	AA
Population Control	0 yr, 0 d	AA	CT	CC	CT	GG	TT	CT	AA
Population Control	0 yr, 0 d	AT	CT	CC	CC	AG	CT	CT	AA
Population Control	0 yr, 0 d	AA	CT	CC	CC	AG	CT	CC	AA
Population Control	0 yr, 0 d	AA	CC	CC	CC	GG	TT	CC	AA
Population Control	0 yr, 0 d	AA	CC	GG	CT	AA	CC	CT	AA
Population Control	0 yr, 0 d	AA	CT	CC	CC	AG	CT	CC	AG
Population Control	0 yr, 0 d	AA	CC	CC	CC	AG	TT	CT	AA
Population Control	0 yr, 0 d	AA	TT	CG	CT	AA	TT	CC	AG
Population Control	0 yr, 0 d	AA	CT	CC	CC	AA	CC	CT	AG
Population Control	0 yr, 0 d	AA	CC	CC	CC	GG	CT	CC	AA
Population Control	0 yr, 0 d	AA	CC	CG	CC	AG	CC	CT	AA
Population Control	0 yr, 0 d	AA	CT	CC	CC	GG	CT	CC	AA
Population Control	0 yr, 0 d	AT	CC	CG	CT	AA	CT	CC	AG
Population Control	0 yr, 0 d	AA	CC	CC	CC	AG	CT	CT	AA
Population Control	0 yr, 0 d	AA	CC	CG	CC	GG	CT	CT	AG
Population Control	0 yr, 0 d	AA	CC	CC	CC	AA	CC	CT	AA
Population Control	0 yr, 0 d	AT	CC	CC	CC	AA	CC	CT	AG
Population Control	0 yr, 0 d	AT	CC	CC	CC	AG	CT	CC	AG
Population Control	0 yr, 0 d	AA	CC	CG	CC	GG	CT	TT	AA
Population Control	0 yr, 0 d	AT	CT	CC	CC	AG	CT	CC	AA
Population Control	0 yr, 0 d	AA	CC	CC	CC	AA	CC	CC	AG
Population Control	0 yr, 0 d	AA	CC	CC	CC	AA	CC	CC	AA
Population Control	0 yr, 0 d	AT	CC	CC	CT	AG	CT	CT	AA
Population Control	0 yr, 0 d	AA	CT	GG	CC	GG	CT	TT	AA
Population Control	0 yr, 0 d	AA	CC	CC	CC	AG	CT	CC	AA
Population Control	0 yr, 0 d	AT	CC	CC	CC	AA	CC	CT	AA
Population Control	0 yr, 0 d	AA	CC	CG	CC	AA	CC	CC	AG
Population Control	0 yr, 0 d	AT	CT	CC	CC	AA	CC	CC	AA
Population Control	0 yr, 0 d	AA	CC	CC	CC	AA	CC	CC	GG
Population Control	0 yr, 0 d	AA	CC	CC	CC	AG	CC	CT	AG
Population Control	0 yr, 0 d	AA	CC	CC	CC	GG	CT	CC	GG
Population Control	0 yr, 0 d	AA	CC	CC	CC	AG	CT	CC	AA
Population Control	0 yr, 0 d	AA	CT	CG	CT	GG	CT	CT	AG
Population Control	0 yr, 0 d	AT	CC	CG	CT	GG	TT	CC	AG
Population Control	0 yr, 0 d	AA	CT	CC	CC	GG	TT	CC	AG
Population Control	0 yr, 0 d	AA	CC	GG	CC	GG	TT	CT	AG
Population Control	0 yr, 0 d	AA	CC	CG	CT	AG	CT	CT	GG
Population Control	0 yr, 0 d	AA	CT	GG	CT	GG	CT	CT	AG
Population Control	0 yr, 0 d	AA	CT	CC	CC	GG	CC	CC	AA
Population Control	0 yr, 0 d	AA	CT	CC	CC	GG	CC	CC	AA
Population Control	0 yr, 0 d	AA	CT	CC	CC	GG	CT	CC	AA
Population Control	0 yr, 0 d	AT	CC	CC	CC	AA	CC	CC	AG
Population Control	0 yr, 0 d	AT	CT	CC	CC	AG	CT	CC	GG
Population Control	0 yr, 0 d	AA	CT	CC	CC	AG	CT	CC	AA
Population Control	0 yr, 0 d	AT	CC	CC	CC	AG	CT	CT	AG
Population Control	0 yr, 0 d	AA	CT	CG	CC	AG	CT	CT	AA
Population Control	0 yr, 0 d	AA	CC	CC	CC	Undetermined	CT	CC	AA
Population Control	0 yr, 0 d	AA	Undetermined	GG	CC	GG	TT	CT	AG
Population Control	0 yr, 0 d	AA	CC	CC	CC	GG	TT	CC	AA
Population Control	0 yr, 0 d	AA	CC	CG	CC	GG	TT	CT	AA
Population Control	0 yr, 0 d	AA	CT	CC	CT	AG	CT	CC	AG
Population Control	0 yr, 0 d	AA	CC	CC	CC	AG	CT	CT	AA
Population Control	0 yr, 0 d	AA	CC	CC	CT	AG	CT	CT	GG
Population Control	0 yr, 0 d	AA	CC	GG	CC	GG	TT	TT	AA
Population Control	0 yr, 0 d	AA	CT	CC	CC	AG	CT	CC	AG
Population Control	0 yr, 0 d	AA	CC	CG	CT	GG	TT	TT	AG
Population Control	0 yr, 0 d	AA	CC	GG	CC	AG	CT	CT	AA
Population Control	0 yr, 0 d	AA	CC	CC	CC	AA	Undetermined	CT	AG
Population Control	0 yr, 0 d	AA	CC	CC	CT	AG	CT	CT	AG
Population Control	0 yr, 0 d	AA	CC	CG	CC	AA	CC	CC	AA
Population Control	0 yr, 0 d	AA	CC	CG	CC	AG	CT	CC	AA
Population Control	0 yr, 0 d	AA	Undetermined	CG	TT	GG	CT	CT	AA
Population Control	0 yr, 0 d	AA	CC	CG	CC	AA	CC	TT	AA
Population Control	0 yr, 0 d	AT	CT	CG	CC	AA	CC	CC	AG
Population Control	0 yr, 0 d	AT	CC	CC	CC	AG	CT	CC	AA
Population Control	0 yr, 0 d	AA	TT	CG	CC	AG	CT	CC	AA
Population Control	0 yr, 0 d	AA	CC	CC	CC	GG	CT	CC	AA
Population Control	0 yr, 0 d	AA	CC	CC	CC	AA	CC	CC	AA
Population Control	0 yr, 0 d	AA	CT	CC	TT	GG	TT	CT	AA
Population Control	0 yr, 0 d	AA	CC	CC	TT	AA	CC	CT	AA
Population Control	0 yr, 0 d	AT	CC	CG	CC	AA	CC	CC	AG
Population Control	0 yr, 0 d	Undetermined	Undetermined	Undetermined	Undetermined	Undetermined	Undetermined	TT	Undetermined
Population Control	0 yr, 0 d	AA	CC	CC	CC	AG	CT	CT	AG
Population Control	0 yr, 0 d	AA	CT	CC	CC	AG	CT	CC	AA
Population Control	0 yr, 0 d	AA	CC	GG	CC	GG	TT	TT	AA
Population Control	0 yr, 0 d	AA	CT	CG	CC	AA	CT	CC	AA
Population Control	0 yr, 0 d	AA	CC	CC	CC	GG	CT	CC	AA
Population Control	0 yr, 0 d	AA	TT	CC	CC	GG	TT	TT	AG
yr, year(s); mo, month(s); wk, week(s); d, day(s); *Age is given in years and either months, weeks, or days. If neither months, weeks, nor days are specified, only years of age are known.
